# Supplementary material for: Synthesis and Degradation of the Phytohormone Indole-3-Acetic Acid by the Versatile Bacterium Paraburkholderia xenovorans LB400 and Its Growth Promotion of Nicotiana tabacum Plant
Source: Plants (Basel). 2024 Dec 18;13(24):3533. doi: 10.3390/plants13243533 (PMC11676955; doi:10.3390/plants13243533)
Supplement: Supplementary file 1 [file plants-13-03533-s001.zip]

Archive with 1 entries (1 files):
- plants-3295564-supplementary.pdf
